# Supplementary material for: Retinoic Acid Modulates Immune Differentiation in a Human Small Intestinal In Vitro Model
Source: Cells. 2025 Aug 22;14(17):1300. doi: 10.3390/cells14171300 (PMC12428158; doi:10.3390/cells14171300)
Supplement: Supplementary file 1 [file cells-14-01300-s001.zip]

Archive with 1 entries (1 files):
- cells-3799417-supplementary.pdf
